# Supplementary material for: N-cadherin directs the collective Schwann cell migration required for nerve regeneration through Slit2/3-mediated contact inhibition of locomotion
Source: eLife. 2024 Apr 9;13:e88872. doi: 10.7554/eLife.88872 (PMC11052573; doi:10.7554/eLife.88872)
Supplement: Figure 1—figure supplement 1—source data 1. [file elife-88872-fig1-figsupp1-data1.zip]

Archive with 6 entries (5 files):
- Figure 1-Source Data 1/
- __MACOSX/._Figure 1-Source Data 1
- Figure 1-Source Data 1/.DS_Store
- __MACOSX/Figure 1-Source Data 1/._.DS_Store
- Figure 1-Source Data 1/N-cadherin.tiff
- __MACOSX/Figure 1-Source Data 1/._N-cadherin.tiff
