# Supplementary material for: N-cadherin directs the collective Schwann cell migration required for nerve regeneration through Slit2/3-mediated contact inhibition of locomotion
Source: eLife. 2024 Apr 9;13:e88872. doi: 10.7554/eLife.88872 (PMC11052573; doi:10.7554/eLife.88872)
Supplement: Figure 2—figure supplement 1—source data 7. [file elife-88872-fig2-figsupp1-data7.zip]

Archive with 4 entries (3 files):
- Figure 2-Source Data 7/
- __MACOSX/._Figure 2-Source Data 7
- Figure 2-Source Data 7/N-cadherin S2e.tiff
- __MACOSX/Figure 2-Source Data 7/._N-cadherin S2e.tiff
