# Supplementary material for: N-cadherin directs the collective Schwann cell migration required for nerve regeneration through Slit2/3-mediated contact inhibition of locomotion
Source: eLife. 2024 Apr 9;13:e88872. doi: 10.7554/eLife.88872 (PMC11052573; doi:10.7554/eLife.88872)
Supplement: Figure 3—source data 3. [file elife-88872-fig3-data3.zip]

Archive with 4 entries (3 files):
- Figure 3-source data 3/
- __MACOSX/._Figure 3-source data 3
- Figure 3-source data 3/Tomato.tiff
- __MACOSX/Figure 3-source data 3/._Tomato.tiff
