# Supplementary material for: N-cadherin directs the collective Schwann cell migration required for nerve regeneration through Slit2/3-mediated contact inhibition of locomotion
Source: eLife. 2024 Apr 9;13:e88872. doi: 10.7554/eLife.88872 (PMC11052573; doi:10.7554/eLife.88872)
Supplement: Figure 4—figure supplement 1—source data 6. [file elife-88872-fig4-figsupp1-data6.zip]

Archive with 4 entries (3 files):
- Figure 4-Source Data 6/
- __MACOSX/._Figure 4-Source Data 6
- Figure 4-Source Data 6/slit2 S4e annotated.pdf
- __MACOSX/Figure 4-Source Data 6/._slit2 S4e annotated.pdf
