# Supplementary material for: N-cadherin directs the collective Schwann cell migration required for nerve regeneration through Slit2/3-mediated contact inhibition of locomotion
Source: eLife. 2024 Apr 9;13:e88872. doi: 10.7554/eLife.88872 (PMC11052573; doi:10.7554/eLife.88872)
Supplement: Figure 4—figure supplement 1—source data 7. [file elife-88872-fig4-figsupp1-data7.zip]

Archive with 6 entries (5 files):
- Figure 4-Source Data 7/
- __MACOSX/._Figure 4-Source Data 7
- Figure 4-Source Data 7/.DS_Store
- __MACOSX/Figure 4-Source Data 7/._.DS_Store
- Figure 4-Source Data 7/slit3_up S4e.tiff
- __MACOSX/Figure 4-Source Data 7/._slit3_up S4e.tiff
