# Supplementary material for: N-cadherin directs the collective Schwann cell migration required for nerve regeneration through Slit2/3-mediated contact inhibition of locomotion
Source: eLife. 2024 Apr 9;13:e88872. doi: 10.7554/eLife.88872 (PMC11052573; doi:10.7554/eLife.88872)
Supplement: Figure 4—figure supplement 1—source data 8. [file elife-88872-fig4-figsupp1-data8.zip]

Archive with 6 entries (5 files):
- Figure 4-Source Data 8/
- __MACOSX/._Figure 4-Source Data 8
- Figure 4-Source Data 8/.DS_Store
- __MACOSX/Figure 4-Source Data 8/._.DS_Store
- Figure 4-Source Data 8/slit3_up S4e annotated.pdf
- __MACOSX/Figure 4-Source Data 8/._slit3_up S4e annotated.pdf
